# Supplementary material for: Establishment of a Rhesus Macaque Model for Scrub Typhus Transmission: Pilot Study to Evaluate the Minimal Orientia tsutsugamushi Transmission Time by Leptotrombidium chiangraiensis Chiggers
Source: Pathogens. 2021 Aug 13;10(8):1028. doi: 10.3390/pathogens10081028 (PMC8402083; doi:10.3390/pathogens10081028)
Supplement: Supplementary file 1 [file pathogens-10-01028-s001.zip]

Archive with 1 entries (1 files):
- pathogens-1279193-supplementary.pdf
